# Supplementary material for: Dataset on body weight, carapace width increment and growth band count of mud crabs, Scylla olivacea
Source: Data Brief. 2019 Sep 4;26:104477. doi: 10.1016/j.dib.2019.104477 (PMC6811872; doi:10.1016/j.dib.2019.104477)
Supplement: Multimedia component 1 [file mmc1.xlsx]

## Sheet: Wild sampling
										`
NO	SPECIES	SEX	CW(mm)	CW (cm)	BW(g)	GB COUNT1	GB COUNT2	GB COUNT3	Mean GBC		NO	SPECIES	SEX	CW(mm)	CW (cm)	BW(g)	GB COUNT1	GB COUNT2	GB COUNT3	Mean GBC		NO	SPECIES	SEX	CW(mm)	CW (cm)	BW(g)	GB COUNT1	GB COUNT2	GB COUNT3	Mean GBC
1	S.olivacea	f	74.8	7.48	55.6	1	1	1	1		1	S.olivacea	f	74.8	7.48	55.6	1	1	1	1		1	S.olivacea	m	65.56	6.556	57	1	1	1	1
2	S.olivacea	f	77.8	7.78	64.1	1	1	1	1		2	S.olivacea	f	77.8	7.78	64.1	1	1	1	1		2	S.olivacea	m	72.39	7.239	57.41	1	1	1	1
3	S.olivacea	f	80	8	66.7	1	1	1	1		3	S.olivacea	f	80	8	66.7	1	1	1	1		3	S.olivacea	m	70.52	7.052	63.13	1	1	1	1
4	S.olivacea	f	73.04	7.304	69.07	2	2	2	2		4	S.olivacea	f	73.04	7.304	69.07	2	2	2	2		4	S.olivacea	m	69.11	6.911	64.77	2	2	2	2
5	S.olivacea	f	74.82	7.482	72.82	1	1	1	1		5	S.olivacea	f	74.82	7.482	72.82	1	1	1	1		5	S.olivacea	m	72.55	7.255	66.06	1	1	1	1
6	S.olivacea	f	78.86	7.886	76.26	2	2	2	2		6	S.olivacea	f	78.86	7.886	76.26	2	2	2	2		6	S.olivacea	m	71.35	7.135	68.87	2	2	2	2
7	S.olivacea	f	80.34	8.034	76.64	1	1	1	1		7	S.olivacea	f	80.34	8.034	76.64	1	1	1	1		7	S.olivacea	m	74.07	7.407	69.74	1	1	1	1
8	S.olivacea	f	78.43	7.843	80.61	2	2	2	2		8	S.olivacea	f	78.43	7.843	80.61	2	2	2	2		8	S.olivacea	m	73.32	7.332	71.75	2	2	2	2
9	S.olivacea	f	92.78	9.278	101.38	2	2	2	2		9	S.olivacea	f	92.78	9.278	101.38	2	2	2	2		9	S.olivacea	m	79.47	7.947	74.42	2	2	2	2
10	S.olivacea	f	83.57	8.357	106.45	2	2	2	2		10	S.olivacea	f	83.57	8.357	106.45	2	2	2	2		10	S.olivacea	m	78.67	7.867	78.43	2	2	2	2
11	S.olivacea	f	93.4	9.34	107.14	2	2	2	2		11	S.olivacea	f	93.4	9.34	107.14	2	2	2	2		11	S.olivacea	m	75.13	7.513	83.34	2	2	2	2
12	S.olivacea	f	88.64	8.864	110.15	2	2	2	2		12	S.olivacea	f	88.64	8.864	110.15	2	2	2	2		12	S.olivacea	m	79.65	7.965	85.83	2	2	2	2
13	S.olivacea	f	91.37	9.137	124.1	2	2	2	2		13	S.olivacea	f	91.37	9.137	124.1	2	2	2	2		13	S.olivacea	m	82.48	8.248	87.64	2	2	2	2
14	S.olivacea	f	90	9	126.9	2	2	2	2		14	S.olivacea	f	90	9	126.9	2	2	2	2		14	S.olivacea	m	86.46	8.646	90.89	2	2	2	2
15	S.olivacea	f	93.67	9.367	132.31	2	2	2	2		15	S.olivacea	f	93.67	9.367	132.31	2	2	2	2		15	S.olivacea	m	81.27	8.127	93.53	2	2	2	2
16	S.olivacea	f	93.36	9.336	135	3	2	3	2.66667		16	S.olivacea	f	93.36	9.336	135	3	2	3	2.66667		16	S.olivacea	m	78.79	7.879	95.11	3	2	3	2.66667
17	S.olivacea	f	93.36	9.336	135.52	3	3	3	3		17	S.olivacea	f	93.36	9.336	135.52	3	3	3	3		17	S.olivacea	m	81.87	8.187	100.47	3	3	3	3
18	S.olivacea	f	97.25	9.725	139.91	3	2	3	2.66667		18	S.olivacea	f	97.25	9.725	139.91	3	2	3	2.66667		18	S.olivacea	m	92.03	9.203	106.14	3	2	3	2.66667
19	S.olivacea	f	94.58	9.458	148.27	3	3	2	2.66667		19	S.olivacea	f	94.58	9.458	148.27	3	3	2	2.66667		19	S.olivacea	m	81.18	8.118	106.35	3	3	2	2.66667
20	S.olivacea	f	90.48	9.048	148.3	3	3	3	3		20	S.olivacea	f	90.48	9.048	148.3	3	3	3	3		20	S.olivacea	m	84.77	8.477	106.62	3	3	3	3
21	S.olivacea	f	95.13	9.513	160.02	3	3	3	3		21	S.olivacea	f	95.13	9.513	160.02	3	3	3	3		21	S.olivacea	m	88.44	8.844	108.34	3	3	3	3
22	S.olivacea	f	94.39	9.439	170.12	3	3	3	3		22	S.olivacea	f	94.39	9.439	170.12	3	3	3	3		22	S.olivacea	m	85.73	8.573	110	3	3	3	3
23	S.olivacea	f	107.21	10.721	183.38	3	3	3	3		23	S.olivacea	f	107.21	10.721	183.38	3	3	3	3		23	S.olivacea	m	86.04	8.604	110	3	3	3	3
24	S.olivacea	f	105.43	10.543	210.06	3	3	2	2.66667		24	S.olivacea	f	105.43	10.543	210.06	3	3	2	2.66667		24	S.olivacea	m	87.58	8.758	116.52	3	3	2	2.66667
25	S.olivacea	f	112.17	11.217	221.03	3	3	3	3		25	S.olivacea	f	112.17	11.217	221.03	3	3	3	3		25	S.olivacea	m	86.05	8.605	122.81	3	3	3	3
26	S.olivacea	f	111.28	11.128	225.4	3	3	2	2.66667		26	S.olivacea	f	111.28	11.128	225.4	3	3	2	2.66667		26	S.olivacea	m	86.1	8.61	125	3	3	2	2.66667
27	S.olivacea	f	118.65	11.865	257	3	3	2	2.66667		27	S.olivacea	f	118.65	11.865	257	3	3	2	2.66667		27	S.olivacea	m	92.65	9.265	125.14	3	3	2	2.66667
28	S.olivacea	f	113.97	11.397	260	3	3	3	3		28	S.olivacea	f	113.97	11.397	260	3	3	3	3		28	S.olivacea	m	88.47	8.847	129.96	3	3	3	3
29	S.olivacea	f	119.38	11.938	283.78	3	2	3	2.66667		29	S.olivacea	f	119.38	11.938	283.78	3	2	3	2.66667		29	S.olivacea	m	88.36	8.836	132.12	3	2	3	2.66667
30	S.olivacea	f	120.16	12.016	289.16	3	3	3	3		30	S.olivacea	f	120.16	12.016	289.16	3	3	3	3		30	S.olivacea	m	90.22	9.022	132.18	3	3	3	3
31	S.olivacea	f	126.05	12.605	321.33	3	3	3	3		31	S.olivacea	f	126.05	12.605	321.33	3	3	3	3		31	S.olivacea	m	96.64	9.664	140.08	3	3	3	3
32	S.olivacea	m	65.56	6.556	57	1	1	1	1													32	S.olivacea	m	95.33	9.533	141.71	1	1	1	1
34	S.olivacea	m	72.39	7.239	57.41	1	1	1	1		total n f	31	min	73.04	7.304	55.6						33	S.olivacea	m	91.71	9.171	142.06	2	2	2	2
33	S.olivacea	m	70.52	7.052	63.13	1	1	1	1				max	126.05	12.605	321.33						34	S.olivacea	m	100.62	10.062	162.26	2	2	2	2
35	S.olivacea	m	69.11	6.911	64.77	2	2	2	2				average	94.9797	9.49797	150.275						35	S.olivacea	m	101.18	10.118	168.4	1	1	1	1
36	S.olivacea	m	72.55	7.255	66.06	1	1	1	1													36	S.olivacea	m	96.06	9.606	196.34	1	1	1	1
37	S.olivacea	m	71.35	7.135	68.87	2	2	2	2													37	S.olivacea	m	101.85	10.185	203.21	1	1	1	1
38	S.olivacea	m	74.07	7.407	69.74	1	1	1	1													38	S.olivacea	m	98.75	9.875	207.14	1	1	1	1
39	S.olivacea	m	73.32	7.332	71.75	2	2	2	2													39	S.olivacea	m	101.55	10.155	214.3	1	1	1	1
40	S.olivacea	m	79.47	7.947	74.42	2	2	2	2													40	S.olivacea	m	116.53	11.653	281.1	2	2	2	2
41	S.olivacea	m	78.67	7.867	78.43	2	2	2	2													41	S.olivacea	m	109.09	10.909	309.15	2	2	2	2
42	S.olivacea	m	75.13	7.513	83.34	2	2	2	2													42	S.olivacea	m	108.39	10.839	310.81	2	2	2	2
43	S.olivacea	m	79.65	7.965	85.83	2	2	2	2													43	S.olivacea	m	125.26	12.526	414.13	2	2	2	2
44	S.olivacea	m	82.48	8.248	87.64	2	2	2	2													44	S.olivacea	m	128.44	12.844	550.2	2	3	3	2.66667
45	S.olivacea	m	86.46	8.646	90.89	2	2	2	2													45	S.olivacea	m	127.79	12.779	565.12	2	3	3	2.66667
46	S.olivacea	m	81.27	8.127	93.53	2	2	2	2
47	S.olivacea	m	78.79	7.879	95.11	3	2	3	2.66667													total n m	45	min	65.56	6.556	57
48	S.olivacea	m	81.87	8.187	100.47	3	3	3	3															max	128.44	12.844	565.12
49	S.olivacea	m	92.03	9.203	106.14	3	2	3	2.66667															average	89.5438	8.95438	152.124
50	S.olivacea	m	81.18	8.118	106.35	3	3	2	2.66667
51	S.olivacea	m	84.77	8.477	106.62	3	3	3	3
52	S.olivacea	m	88.44	8.844	108.34	3	3	3	3
53	S.olivacea	m	85.73	8.573	110	3	3	3	3			Carapace Width (cm)	Male	Female
54	S.olivacea	m	86.04	8.604	110	3	3	3	3			6.00 - 6.99	2	0
55	S.olivacea	m	87.58	8.758	116.52	3	3	2	2.66667			7.00 - 7.99	10	6
56	S.olivacea	m	86.05	8.605	122.81	3	3	3	3			8.00 - 8.99	15	4
57	S.olivacea	m	86.1	8.61	125	3	3	2	2.66667			9.00 - 9.99	8	12
58	S.olivacea	m	92.65	9.265	125.14	3	3	2	2.66667			10.00 - 10.99	6	2
59	S.olivacea	m	88.47	8.847	129.96	3	3	3	3			11.00 - 11.99	1	5
60	S.olivacea	m	88.36	8.836	132.12	3	2	3	2.66667			12.00 - 12.99	3	2
61	S.olivacea	m	90.22	9.022	132.18	3	3	3	3			total	45	31
62	S.olivacea	m	96.64	9.664	140.08	3	3	3	3
63	S.olivacea	m	95.33	9.533	141.71	1	1	1	1
64	S.olivacea	m	91.71	9.171	142.06	2	2	2	2
65	S.olivacea	m	100.62	10.062	162.26	2	2	2	2
66	S.olivacea	m	101.18	10.118	168.4	1	1	1	1
67	S.olivacea	m	96.06	9.606	196.34	1	1	1	1
68	S.olivacea	m	101.85	10.185	203.21	1	1	1	1
69	S.olivacea	m	98.75	9.875	207.14	1	1	1	1
70	S.olivacea	m	101.55	10.155	214.3	1	1	1	1
71	S.olivacea	m	116.53	11.653	281.1	2	2	2	2
72	S.olivacea	m	109.09	10.909	309.15	2	2	2	2
73	S.olivacea	m	108.39	10.839	310.81	2	2	2	2
74	S.olivacea	m	125.26	12.526	414.13	2	2	2	2
75	S.olivacea	m	128.44	12.844	550.2	2	3	3	2.66667
76	S.olivacea	m	127.79	12.779	565.12	2	3	3	2.66667
total n	76	min	65.56	6.556	55.6
		max	128.44	12.844	565.12
		average	91.7611	9.17611	151.37

## Sheet: Growth Data Band Wild
										`					female								male
NO	SPECIES	SEX	CW(mm)	CW (cm)	BW(g)	GB COUNT1	GB COUNT2	GB COUNT3	Mean GBC		NO	SPECIES	SEX	CW(mm)	CW (cm)	BW(g)	GB COUNT1	GB COUNT2	GB COUNT3	Mean GBC		NO	SPECIES	SEX	CW(mm)	CW (cm)	BW(g)	GB COUNT1	GB COUNT2	GB COUNT3	Mean GBC
1	S.olivacea	f	74.8	7.48	55.6	1	1	1	1		1	S.olivacea	f	74.8	7.48	55.6	1	1	1	1		1	S.olivacea	m	65.56	6.556	57	1	1	1	1
2	S.olivacea	f	77.8	7.78	64.1	1	1	1	1		2	S.olivacea	f	77.8	7.78	64.1	1	1	1	1		2	S.olivacea	m	72.39	7.239	57.41	1	1	1	1
3	S.olivacea	f	80	8	66.7	1	1	1	1		3	S.olivacea	f	80	8	66.7	1	1	1	1		3	S.olivacea	m	70.52	7.052	63.13	1	1	1	1
4	S.olivacea	f	73.04	7.304	69.07	2	2	2	2		4	S.olivacea	f	73.04	7.304	69.07	2	2	2	2		4	S.olivacea	m	69.11	6.911	64.77	2	2	2	1
5	S.olivacea	f	74.82	7.482	72.82	1	1	1	1		5	S.olivacea	f	74.82	7.482	72.82	1	1	1	1		5	S.olivacea	m	72.55	7.255	66.06	1	1	1	1
6	S.olivacea	f	78.86	7.886	76.26	2	2	2	2		6	S.olivacea	f	78.86	7.886	76.26	2	2	2	2		6	S.olivacea	m	71.35	7.135	68.87	2	2	2	1
7	S.olivacea	f	80.34	8.034	76.64	1	1	1	1		7	S.olivacea	f	80.34	8.034	76.64	1	1	1	1		7	S.olivacea	m	74.07	7.407	69.74	1	1	1	1
8	S.olivacea	f	78.43	7.843	80.61	2	2	2	2		8	S.olivacea	f	78.43	7.843	80.61	2	2	2	2		8	S.olivacea	m	73.32	7.332	71.75	2	2	2	1
9	S.olivacea	f	92.78	9.278	101.38	2	2	2	2		9	S.olivacea	f	92.78	9.278	101.38	2	2	2	2		9	S.olivacea	m	79.47	7.947	74.42	2	2	2	2
10	S.olivacea	f	83.57	8.357	106.45	2	2	2	2		10	S.olivacea	f	83.57	8.357	106.45	2	2	2	2		10	S.olivacea	m	78.67	7.867	78.43	2	2	2	2
11	S.olivacea	f	93.4	9.34	107.14	2	2	2	2		11	S.olivacea	f	93.4	9.34	107.14	2	2	2	2		11	S.olivacea	m	75.13	7.513	83.34	2	2	2	2
12	S.olivacea	f	88.64	8.864	110.15	2	2	2	3		12	S.olivacea	f	88.64	8.864	110.15	2	2	2	3		12	S.olivacea	m	79.65	7.965	85.83	2	2	2	2
13	S.olivacea	f	91.37	9.137	124.1	2	2	2	2		13	S.olivacea	f	91.37	9.137	124.1	2	2	2	2		13	S.olivacea	m	82.48	8.248	87.64	2	2	2	2
14	S.olivacea	f	90	9	126.9	2	2	2	2		14	S.olivacea	f	90	9	126.9	2	2	2	2		14	S.olivacea	m	86.46	8.646	90.89	2	2	2	2
15	S.olivacea	f	93.67	9.367	132.31	2	2	2	2		15	S.olivacea	f	93.67	9.367	132.31	2	2	2	2		15	S.olivacea	m	81.27	8.127	93.53	2	2	2	2
16	S.olivacea	f	93.36	9.336	135	3	2	3	2		16	S.olivacea	f	93.36	9.336	135	3	2	3	2		16	S.olivacea	m	78.79	7.879	95.11	3	2	3	2
17	S.olivacea	f	93.36	9.336	135.52	3	3	3	2		17	S.olivacea	f	93.36	9.336	135.52	3	3	3	2		17	S.olivacea	m	81.87	8.187	100.47	3	3	3	3
18	S.olivacea	f	97.25	9.725	139.91	3	2	3	2		18	S.olivacea	f	97.25	9.725	139.91	3	2	3	2		18	S.olivacea	m	92.03	9.203	106.14	3	2	3	3
19	S.olivacea	f	94.58	9.458	148.27	3	3	2	2		19	S.olivacea	f	94.58	9.458	148.27	3	3	2	2		19	S.olivacea	m	81.18	8.118	106.35	3	3	2	2
20	S.olivacea	f	90.48	9.048	148.3	3	3	3	3		20	S.olivacea	f	90.48	9.048	148.3	3	3	3	3		20	S.olivacea	m	84.77	8.477	106.62	3	3	3	3
21	S.olivacea	f	95.13	9.513	160.02	3	3	3	3		21	S.olivacea	f	95.13	9.513	160.02	3	3	3	3		21	S.olivacea	m	88.44	8.844	108.34	3	3	3	3
22	S.olivacea	f	94.39	9.439	170.12	3	3	3	3		22	S.olivacea	f	94.39	9.439	170.12	3	3	3	3		22	S.olivacea	m	85.73	8.573	110	3	3	3	3
23	S.olivacea	f	107.21	10.721	183.38	3	3	3	3		23	S.olivacea	f	107.21	10.721	183.38	3	3	3	3		23	S.olivacea	m	86.04	8.604	110	3	3	3	2
24	S.olivacea	f	105.43	10.543	210.06	3	3	2	3		24	S.olivacea	f	105.43	10.543	210.06	3	3	2	3		24	S.olivacea	m	87.58	8.758	116.52	3	3	2	2
25	S.olivacea	f	112.17	11.217	221.03	3	3	3	3		25	S.olivacea	f	112.17	11.217	221.03	3	3	3	3		25	S.olivacea	m	86.05	8.605	122.81	3	3	3	2
26	S.olivacea	f	111.28	11.128	225.4	3	3	2	3		26	S.olivacea	f	111.28	11.128	225.4	3	3	2	3		26	S.olivacea	m	86.1	8.61	125	3	3	2	2
27	S.olivacea	f	118.65	11.865	257	3	3	2	3		27	S.olivacea	f	118.65	11.865	257	3	3	2	3		27	S.olivacea	m	92.65	9.265	125.14	3	3	2	3
28	S.olivacea	f	113.97	11.397	260	3	3	3	3		28	S.olivacea	f	113.97	11.397	260	3	3	3	3		28	S.olivacea	m	88.47	8.847	129.96	3	3	3	3
29	S.olivacea	f	119.38	11.938	283.78	3	2	2	3		29	S.olivacea	f	119.38	11.938	283.78	3	2	3	3		29	S.olivacea	m	88.36	8.836	132.12	3	2	3	3
30	S.olivacea	f	120.16	12.016	289.16	3	3	3	3		30	S.olivacea	f	120.16	12.016	289.16	3	3	3	3		30	S.olivacea	m	90.22	9.022	132.18	3	3	3	3
31	S.olivacea	f	126.05	12.605	321.33	3	3	3	3		31	S.olivacea	f	126.05	12.605	321.33	3	3	3	3		31	S.olivacea	m	96.64	9.664	140.08	3	3	3	3
32	S.olivacea	m	65.56	6.556	57	1	1	1	1													32	S.olivacea	m	95.33	9.533	141.71	1	1	1	3
34	S.olivacea	m	72.39	7.239	57.41	1	1	1	1		total n f	31	min	73.04	7.304	55.6						33	S.olivacea	m	91.71	9.171	142.06	2	2	2	3
33	S.olivacea	m	70.52	7.052	63.13	1	1	1	1				max	126.05	12.605	321.33						34	S.olivacea	m	100.62	10.062	162.26	2	2	2	3
35	S.olivacea	m	69.11	6.911	64.77	2	1	1	1				average	94.9797	9.49797	150.275						35	S.olivacea	m	101.18	10.118	168.4	1	1	1	3
36	S.olivacea	m	72.55	7.255	66.06	1	1	1	1													36	S.olivacea	m	96.06	9.606	196.34	1	1	1	3
37	S.olivacea	m	71.35	7.135	68.87	2	1	1	1													37	S.olivacea	m	101.85	10.185	203.21	1	1	1	3
38	S.olivacea	m	74.07	7.407	69.74	1	1	1	1													38	S.olivacea	m	98.75	9.875	207.14	1	1	1	3
39	S.olivacea	m	73.32	7.332	71.75	1	1	1	1													39	S.olivacea	m	101.55	10.155	214.3	1	1	1	3
40	S.olivacea	m	79.47	7.947	74.42	2	2	2	2													40	S.olivacea	m	116.53	11.653	281.1	2	2	2	3
41	S.olivacea	m	78.67	7.867	78.43	2	2	2	2													41	S.olivacea	m	109.09	10.909	309.15	2	2	2	3
42	S.olivacea	m	75.13	7.513	83.34	2	2	2	2													42	S.olivacea	m	108.39	10.839	310.81	2	2	2	3
43	S.olivacea	m	79.65	7.965	85.83	2	2	2	2													43	S.olivacea	m	125.26	12.526	414.13	2	2	2	3
44	S.olivacea	m	82.48	8.248	87.64	2	2	2	2													44	S.olivacea	m	128.44	12.844	550.2	2	3	3	3
45	S.olivacea	m	86.46	8.646	90.89	2	2	2	2													45	S.olivacea	m	127.79	12.779	565.12	2	3	3	3
46	S.olivacea	m	81.27	8.127	93.53	2	2	2	2
47	S.olivacea	m	78.79	7.879	95.11	3	2	3	2													total n m	45	min	65.56	6.556	57
48	S.olivacea	m	81.87	8.187	100.47	3	2	2	3															max	128.44	12.844	565.12
49	S.olivacea	m	92.03	9.203	106.14	3	2	3	3															average	89.5438	8.95438	152.124
50	S.olivacea	m	81.18	8.118	106.35	2	2	2	2
51	S.olivacea	m	84.77	8.477	106.62	3	3	3	3
52	S.olivacea	m	88.44	8.844	108.34	3	3	3	3
53	S.olivacea	m	85.73	8.573	110	3	2	2	3
54	S.olivacea	m	86.04	8.604	110	3	3	2	2
55	S.olivacea	m	87.58	8.758	116.52	3	2	2	2
56	S.olivacea	m	86.05	8.605	122.81	3	2	2	2
57	S.olivacea	m	86.1	8.61	125	3	2	2	2
58	S.olivacea	m	92.65	9.265	125.14	3	3	2	3
59	S.olivacea	m	88.47	8.847	129.96	3	3	3	3
60	S.olivacea	m	88.36	8.836	132.12	3	2	2	3
61	S.olivacea	m	90.22	9.022	132.18	3	3	3	3
62	S.olivacea	m	96.64	9.664	140.08	3	3	3	3
63	S.olivacea	m	95.33	9.533	141.71	1	1	1	3
64	S.olivacea	m	91.71	9.171	142.06	2	2	2	3
65	S.olivacea	m	100.62	10.062	162.26	2	3	3	3
66	S.olivacea	m	101.18	10.118	168.4	1	1	1	3
67	S.olivacea	m	96.06	9.606	196.34	1	1	1	3
68	S.olivacea	m	101.85	10.185	203.21	1	1	1	3
69	S.olivacea	m	98.75	9.875	207.14	1	1	1	3
70	S.olivacea	m	101.55	10.155	214.3	1	1	1	3
71	S.olivacea	m	116.53	11.653	281.1	2	2	2	3
72	S.olivacea	m	109.09	10.909	309.15	2	2	2	3
73	S.olivacea	m	108.39	10.839	310.81	2	3	3	3
74	S.olivacea	m	125.26	12.526	414.13	2	2	2	3
75	S.olivacea	m	128.44	12.844	550.2	2	3	3	3
76	S.olivacea	m	127.79	12.779	565.12	2	3	3	3
total n	76	min	65.56	6.556	55.6
		max	128.44	12.844	565.12
		average	91.7611	9.17611	151.37
